# Supplementary material for: The Onset of Subtalar Joint Monoarthritis in a Patient with Rheumatoid Arthritis
Source: Diagnostics (Basel). 2022 Sep 25;12(10):2311. doi: 10.3390/diagnostics12102311 (PMC9600197; doi:10.3390/diagnostics12102311)
Supplement: Supplementary file 1 [file diagnostics-12-02311-s001.zip]

Archive with 1 entries (1 files):
- diagnostics-1907344-supplementary.pdf
